# Supplementary material for: Seasonal changes in physical capacities of basketball players according to competitive levels and individual responses
Source: PLoS One. 2020 Mar 19;15(3):e0230558. doi: 10.1371/journal.pone.0230558 (PMC7082009; doi:10.1371/journal.pone.0230558)
Supplement: S1 File — (XLSX) [file pone.0230558.s001.xlsx]

## Sheet: Foglio1
SUBJECT	Level	Age_In-Season	Height_In-Season	Body_mass_T1	Body_mass_T2	Body_mass_T3	Body_fat_T1	Body_fat_T2	Body_fat_T3	CMJ_Height_T1	CMJ_Height_T2	CMJ_Height_T3	CMJ_Power_abs_T1	CMJ_Power_abs_T2	CMJ_Power_abs_T3	CMJ_Power_rel_T1	CMJ_Power_rel_T2	CMJ_Power_rel_T3	CMJ_Force_abs_T1	CMJ_Force_abs_T2	CMJ_Force_abs_T3	CMJ_Force_rel_T1	CMJ_Force_rel_T2	CMJ_Force_rel_T3	HIT_Lact_T1	HIT_Lact_T2	HIT_Lact_T3	HIT_H_T1	HIT_H_T2	HIT_H_T3	HIT_HCO3_T1	HIT_HCO3_T2	HIT_HCO3_T3	HIT_HR_T1	HIT_HR_T2	HIT_HR_T3	MOG_Lact_T1	MOG_Lact_T2	MOG_Lact_T3	MOG_HR_T1	MOG_HR_T2	MOG_HR_T3	YOYOIR1_Distance_T1	YOYOIR1_Distance_T2	YOYOIR1_Distance_T3
Subject 1	A	28	195	102	104	100.5	19.8144	19.893	18.4653	41.6	40.6667	41.9	5055.86	5739.65	5592.7	49.5673	55.1889	55.6487	2547.67	2986.83	2849	24.9771	28.7196	28.3483	9.5	6.85	4.85	51.2861	43.6516	40.738	16.8	20.3	21.2	157	143	157	4.6	2.9	2.9	158	143	146
Subject 2	A	25	212	113	111	113.5	14.2177	12.8671	13.8196	49.4333	49.8667	50.9333	5901.82	6031.34	6204.75	52.2285	54.3364	54.6674	2564.82	2538.67	2643.67	22.6975	22.8709	23.2922	3.8	3.4	2.15	42.658	45.7088	40.738	22	21.6	22.1	165	154	140	4.7	2.7	3.75	175	156	169
Subject 3	A	25	180	73.5	74	73	7.03207	6.13828	5.24676	57.0667	59.1333	59.2333	4717.16	5010.06	4955.68	64.1791	67.7035	67.886	2031.79	2130.66	2099.33	27.6434	28.7927	28.758	2.65	2.5	1.4	38.0189	39.8107	38.0189	25.3	24.8	24.6	156	144	135	5.85	3.65	3.2	171	149	149
Subject 4	A	23	194	83.5	84.5	85	10.6633	8.84634	9.11298	46.4	47.7333	47.4	4342.99	4679.95	4578.44	52.0119	55.384	53.864	2087.08	2081.86	2107	24.995	24.6374	24.7882	1.2	2.15	0.75	38.9045	43.6516	40.738	26.6	23.2	26.6	159	158	149	2.35	1.45	1.95	172	160	163
Subject 5	A	30	203	108	104	101	16.0769	13.5579	11.7347	47.0667	42.3667	47.8667	6435.94	6132.5	6276.8	59.592	58.9663	62.1465	2910.72	3057.97	3051.67	26.9511	29.4036	30.2145	6.25	4.95	5.1	57.544	50.1187	46.7735	17.1	20.2	20	154	156	153	4.35	3.7	4.2	160	159	169
Subject 6	A	28	204	105	103	101	20.4831	18.6121	17.5936	42.4333	42.2333	41.9	5290.67	5563.01	5298.38	50.3874	54.0098	52.4592	3014.29	3143.64	2957.33	28.7075	30.5208	29.2805	7.7	4.25	2.6	51.2861	42.658	38.9045	17.8	21.4	24.1	165	152	144	2.5	2.2	2.2	160	153	147
Subject 7	A	25	205	96.5	95	94.5	13.895	12.0332	11.3218	46.0333	47.1333	46.4	5612.36	6177.67	5872.91	58.1592	65.0281	62.1472	2585.01	2781.11	2794.67	26.7876	29.2749	29.5732	7.9	4.4	2.45	57.544	45.7088	38.9045	16.7	22.1	23.5	161	155	135	3	2.7	2.3	167	163	153
Subject 8	A	18	200	100	99	100	12.1757	12.9762	12.6146	47.6667	44.3	46.1	5304.66	5301.19	5289.62	53.0466	53.5474	52.8962	2430.77	2436.49	2422.33	24.3077	24.611	24.2233	1.75	2.95	3.9	39.8107	39.8107	42.658	24.2	22.3	22	145	152	144	2.95	2.2	3.45	158	162	160
Subject 9	A	26	190	93.5	91.5	91	12.4918	10.3447	10.1966	43.1667	45.7333	45.1667	4454.42	4475.53	4767.53	47.6408	48.9129	52.3905	2404.67	2409	2440.67	25.7184	26.3279	26.8205	5.9	3.1	4.75	43.6516	40.738	42.658	19.2	20.6	20.2	168	142	163	5.75	3.75	3.9	177	154	168
Subject 10	A	38	194	92	94	93.5	9.71568	8.89575	10.2404	50.9667	49.8667	50.3333	5093.56	4957.71	5377.03	55.3648	52.7416	57.5084	2615.67	2446	2513	28.4312	26.0213	26.877	4.05	3.4	2.55	44.6684	41.6869	38.9045	22.1	24.8	27.3	160	146	157	3.85	3.6	2.5	164	157	162
Subject 11	A	36	212	105	108	107	10.9931	11.5064	11.2038	42.9667	37.6	36.4	5258.2	5176.98	5436.65	50.0781	47.935	50.8098	2625.33	2770.33	2649.33	25.0032	25.6512	24.7601	8.1	3.9	3.95	52.4807	40.738	39.8107	16	21.2	23.5	168	150	154	4.05	3.7	3.7	159	153	152
Subject 12	A	20	207	107	107	106	8.78421	7.70038	9.16058	51.5667	51	52.5667	5773.96	5972.32	6480.92	53.9622	55.8161	61.1408	2547.67	2824	2809	23.81	26.3925	26.5	4.85	2.9	2.55	44.6684	43.6516	39.8107	20.4	22.6	24.8	170	149	156	3.45	5	3.3	172	166	168
Subject 13	A	31	207	111.5	112.5	114	16.0348	16.0265	16.2846	43.9	42	47.3667	5427.82	5570.95	6811.95	48.68	49.5196	59.754	2638.33	2950.33	3286.33	23.6622	26.2252	28.8275	5.7	6.1	5.75	44.6684	43.6516	42.658	19.9	19.2	20.2	147	144	147	8.1	6.6	6.45	155	153	155
Subject 14	A2	32	201	93.8	91.9	90	9.65529	8.24707	7.00775	47.6	50.4	53.2	4890	5120.44	5244.56	52.1322	55.7176	58.2728	2496.33	2142	2393.45	26.6134	23.3079	26.5939	10.8	5.35	5.6	50.1187	44.6684	41.6869	13.8	20.4	21.3	163	152	159	6	5.9	4.7	178	163	166
Subject 15	A2	23	195	86.8	87.3	86	7.56323	7.98779	8.99083	56.4	59.1	56.4667	5434.93	5558.21	5371.17	62.6144	63.6679	62.4554	2253.33	2203.67	2322.66	25.9601	25.2425	27.0076	10.25	4.05	6.9	52.4807	44.6684	48.9779	14.6	22.1	18.1	154	151	162	5.75	5.75	3.9	161	159	164	1840	2520	2400
Subject 16	A2	19	183	70.7	71.1	71.5	8.31584	7.27882	8.10588	43.3667	42.9333	44.5333	3916.75	3839.99	3928.77	55.3996	54.0084	54.9479	2107.33	2157.67	2143.86	29.8067	30.3469	29.984	6.3	3.95	4.1	47.863	43.6516	43.6516	19.1	22.6	22	157	155	165	4.2	5.45	3.55	168	165	170
Subject 17	A2	30	191	90.2	91.6	89	8.32131	10.3838	8.51861	56.7667	47.4	51.5333	4919.62	5018.56	5059.39	54.5413	54.7878	56.847	2113.67	2231.33	2194.18	23.4331	24.3595	24.6537	5.6	3.15	4.65	43.6516	42.658	44.6684	17.5	22	21.5	170	139	138	2.3	3.2	2.9	144	147	149	2400	2560	2680
Subject 18	A2	21	205	101	100.5	100	12.5182	13.8872	14.7702	55.1	52.5667	57.5	6409.96	6006.64	6039.51	63.465	59.7676	60.3951	2648	2649	3023.09	26.2178	26.3582	30.2309	6.1	3.7	4.85	42.658	42.658	43.6516	18.5	19.7	18.6	159	160	156	5.05	4.15	2.25	164	161	157	1760	2120	2160
Subject 19	A2	23	196	100.85	97.45	103.5	13.2898	10.8988	13.1344	54.3667	52.9	52.3667	5888.59	5515.92	5986.92	58.3896	56.6026	57.8446	2406.67	2353.67	2486.49	23.8638	24.1526	24.024	7.4	3.25	4.4	51.2861	40.738	47.863	15.9	21.8	18.3	158	136	153	4.05	2.6	3.35	160	148	158	1560	2080	2080
Subject 20	A2	19	185	68.5	70.4	72.3	5.96048	6.40797	7.73972	54.5	51.5333	50.4	3834.41	3799.57	3805.72	55.9768	53.9712	52.6379	1731.33	1954.67	1819.39	25.2749	27.7652	25.1645	4.6	1.3	2.7	53.7032	42.658	46.7735	19.3	22.5	24.3	163	143	153	3.15	2.2	2.55	171	155	156
Subject 21	A2	25	202	90.5	90.9	89.4	6.77165	6.8311	7.18611	56.9	50.7667	49.4667	5479.99	5176.01	4678.06	60.5524	56.9418	52.3273	2424.67	2356.67	2037.47	26.7919	25.9259	22.7905	6.4	4.55	4.4	52.4807	45.7088	51.2861	20.7	22.1	20.7	163	143	143	3.6	3.7	2.5	164	151	147	1920	2520	2240
Subject 22	A2	26	203	102.9	101.45	100.1	15.3376	14.35	15.4615	41.4667	43	42.1333	5138.09	5337.69	5127.97	49.9329	52.614	51.2285	2757.33	2848.33	2670.15	26.7962	28.0762	26.6748	12.45	9.1	7.9	61.6595	56.2341	54.9541	14.4	15.8	17.1	173	160	168	7.4	3.5	3	179	159	169
Subject 23	A2	27	199	93.9	94	92.1	11.4217	10.3634	9.43828	50.3	52.1333	50.5333	5749.06	6135.24	5976.38	61.2253	65.2685	64.8901	2661.67	3052	2750.93	28.3458	32.4681	29.869	11.4	8.9	6.15	58.8844	50.1187	46.7735	15.9	17.7	21.1	165	146	149	5.25	5.7	3.75	164	155	157	1800	2200	2120
Subject 24	A2	19	199	102.3	99.45	100.4	15.078	14.0753	14.3434	44.5667	46.9333	48.2333	5124.97	5043.86	5200.74	50.0975	50.7175	51.8002	2434.33	2375	2292.61	23.796	23.8813	22.8348	8.55	7.05	5.8	60.256	50.1187	52.4807	13.5	16.2	18.8	176	159	153	6.35	6.15	4.65	186	163	165	1520	2080	2080
Subject 25	A2	20	212	110.8	112.9	110.8	12.1483	14.034	13.5237	49.2333	46.1	48.7333	5393.82	5513.73	5519.46	48.6807	48.8373	49.8146	2623	2574.33	2570.54	23.6733	22.8019	23.1998	8.2	3.3	3.6	61.6595	42.658	50.1187	15.6	22	19.7	170	153	156	4.45	3.4	3.25	176	159	162	1320	1920	2040
Subject 26	B	31	184	79.25	77.45	79.3	9.19319	7.85423	7.00769	54.1667	51.9333	53.0333	4570.47	4458.92	4738.07	57.6715	57.5715	59.7487	2180.67	1909.33	1919.55	27.5163	24.6525	24.2061	8.45	2.65	2.95	52.4807	42.658	44.6684	18.3	23.1	24.8	160	130	139	5	1.95	2.25	165	139	146
Subject 27	B	23	197	96.7	96.95	99.9	9.15654	9.94809	10.6629	54.7333	59.7667	60.3	5456.71	6198.01	6410.24	56.4293	63.93	64.1666	2362	2529.33	2633.32	24.4261	26.089	26.3596	9.2	4.8	6.35	52.4807	40.738	46.7735	14.6	21.2	18.5	171	154	151	7.6	5.15	4.5	181	169	164	1720	2000	2760
Subject 28	B	18	184.5	73.8	75.45	78.9	7.25454	7.85309	6.72095	48.2333	48.6	49.9333	3814.4	4052.24	4338.05	51.6856	53.7077	54.9816	1922.33	2076.33	2141.7	26.0479	27.5193	27.1444	6.2	4.45	4.6	53.7032	48.9779	43.6516	18.8	20.1	22	141	151	135	2.7	3.45	2.7	144	156	143
Subject 29	B	31	200	101.25	100.65	99.2	18.713	17.2206	15.5205	40.2667	39.8667	43.7333	4337.53	4426.81	4673.54	42.8398	43.9822	47.1123	2231	2226	2233.97	22.0346	22.1162	22.5198	8.35	6.2	6	51.2861	45.7088	48.9779	17.3	19.4	19.1	161	134	154	5.1	4	2.8	166	146	159	1640	1960	2520
Subject 30	B	19	184	76.45	75.8	74.25	8.3262	7.13916	6.04177	55.9667	56.6	56.6667	4688.47	5064.34	4721.92	61.3272	66.8119	63.5948	2136	2257.33	2112.57	27.9398	29.7801	28.4521	4.9	4.7	2.55	44.6684	46.7735	40.738	20.4	20.6	23.6	166	164	156	3.2	3.1	1.85	177	177	164	1800	2440	2880
Subject 31	B	29	189	98.55	94.4	97.4	17.1794	14.3339	14.6298	53.5	53.6667	52.7	5563.94	5447.17	5902.41	56.458	57.7031	60.5997	2442.67	2294	2385.85	24.7861	24.3008	24.4954	9.65	5.45	6.4	58.8844	48.9779	50.1187	13	19.6	18.7	175	170	169	5.2	3.6	3.6	178	174	176	1320	1920	1920
Subject 32	B	27	185	74.85	75.2	73.15	13.0641	12.1471	11.7387	46.0333	45.9	46.9	3922.18	4007.1	4012.52	52.4006	53.2859	54.8533	1677	1775.67	1773.14	22.4048	23.6126	24.2398	8.35	5.35	5.05	57.544	51.2861	47.863	14.6	19.7	18.5	178	157	155	3.9	3.4	2.9	169	157	154	1440	2200	2720
Subject 33	B	24	206	102.1	103.3	104	13.7981	12.4655	13.4217	47.8667	49.0333	48.5	5162.87	5306.74	5340.04	50.5668	51.3722	51.3466	2474.65	2537.75	2579	24.2375	24.5668	24.7981	6.45	6.15	5.85	48.9779	46.7735	48.9779	18.1	18.913	18.7	178	166	169	5.15	3.65	3.1	168	170	172
Subject 34	B	20	194	85.7	86.3	87.4	10.3788	7.59108	7.04951	54.9667	53.8333	59.6333	5208.1	5029.71	5696.27	60.7714	58.2817	65.1748	2155.73	2039	2332	25.1544	23.6268	26.6819	8.5	4.15	4.3	54.9541	51.2861	45.7088	14.8	21.3942	20	168	152	145	4.3	4.1	3.05	153	150	153
Subject 35	B	18	204	101.8	100.65	102.1	13.1512	10.6388	10.8734	44.3333	47	47.4333	5252.1	5363	5512.05	51.5923	53.2837	53.9868	2540.73	2655	2582.67	24.9581	26.3785	25.2955	9.6	6.75	6.25	67.6083	53.7032	60.256	11.4	18.8	16	173	155	156	5.05	6	5.3	169	165	162	1400	2160	1960
Subject 36	B	18	202	83.9	84.7	83.85	8.44608	6.52301	5.72481	53.1667	54.1667	54.3	4983.04	5078.13	5149.7	59.3926	59.9543	61.4157	1970.31	1980.13	2014.67	23.484	23.3782	24.027	7.05	3.5	2.4	52.4807	51.2861	46.7735	16.4	22.2643	22.1	186	165	162	2	2.3	1.85	168	176	165
Subject 37	B	27	183	77.5	79.1	78.95	5.02958	4.24535	6.14137	49.8333	55.0667	51.1333	4005.53	4592.89	4457.86	51.6842	58.0644	56.4644	2108.67	2386	2272	27.2086	30.1643	28.7777	6.3	4.45	3.05	46.7735	44.6684	44.6684	22.7	24.3	24.3	159	159	149	2.25	2.5	2	153	160	149	1280	1600	1840
Subject 38	B	24	190	73.95	73	73.35	6.08075	5.94271	7.63705	48.2333	48.5	46.6	4012.06	3838.39	3685.26	54.2536	52.5807	50.2421	1952	1822.33	1863.67	26.3962	24.9635	25.4079	4.6	5.4	3.5	44.6684	47.863	44.6684	21	20.6	22.6	176	167	168	3.2	2.6	2.45	172	166	172	2280	2840	2520
